# Supplementary material for: Impact of Transcranial Direct Current Stimulation on Cognitive Function, Brain Functional Segregation, and Integration in Patients with Mild Cognitive Impairment According to Amyloid-Beta Deposition and APOE ε4-Allele: A Pilot Study
Source: Brain Sci. 2021 Jun 10;11(6):772. doi: 10.3390/brainsci11060772 (PMC8230518; doi:10.3390/brainsci11060772)
Supplement: Supplementary file 1 [file brainsci-11-00772-s001.zip]

Archive with 1 entries (1 files):
- brainsci-1242199-supplementary.pdf
